# Supplementary material for: Prediction of the Tribological Properties of Polytetrafluoroethylene Composites Based on Experiments and Machine Learning
Source: Polymers (Basel). 2024 Jan 28;16(3):356. doi: 10.3390/polym16030356 (PMC10857071; doi:10.3390/polym16030356)
Supplement: Supplementary file 1 [file polymers-16-00356-s001.zip]

Archive with 1 entries (1 files):
- polymers-2824305-supplementary.pdf
